# Supplementary material for: Integrating In Silico and In Vitro Tools for Optimized Antibody Development—Design of Therapeutic Anti-oxMIF Antibodies
Source: Antibodies (Basel). 2024 Dec 20;13(4):104. doi: 10.3390/antib13040104 (PMC11672567; doi:10.3390/antib13040104)
Supplement: Supplementary file 1 [file antibodies-13-00104-s001.zip]

Archive with 1 entries (1 files):
- antibodies-3339488-supplementary.pdf
